# Supplementary material for: Electrode positions, transformation coordinates for ECG reconstruction from S-ICD vectors
Source: Data Brief. 2017 Feb 22;11:611–6. doi: 10.1016/j.dib.2017.02.041 (PMC5369008; doi:10.1016/j.dib.2017.02.041)
Supplement: Supplementary file 1 — Supplementary material [file mmc1.zip]

Archive with 6 entries (6 files):
- coi_disclosure_SG.pdf
- coi_disclosure_BS.pdf
- coi_disclosure_DP.pdf
- coi_disclosure_DW.pdf
- coi_disclosure_JM.pdf
- coi_disclosure_PC.pdf
